# Supplementary material for: Initial Investigations of Intrinsically Disordered Regions in Inherited Retinal Diseases
Source: Int J Mol Sci. 2023 Jan 5;24(2):1060. doi: 10.3390/ijms24021060 (PMC9861917; doi:10.3390/ijms24021060)
Supplement: Supplementary file 1 [file ijms-24-01060-s001.zip]

Archive with 1 entries (1 files):
- ijms-2010834-supplementary.pdf
